# Supplementary material for: Tracking cats revisited: Placing terrestrial mammalian carnivores on δ2H and δ18O isoscapes
Source: PLoS One. 2019 Sep 3;14(9):e0221876. doi: 10.1371/journal.pone.0221876 (PMC6720029; doi:10.1371/journal.pone.0221876)
Supplement: S1 File — (XLSX) [file pone.0221876.s001.xlsx]

## Sheet: dogs-precip
#Sample	dogD	dogO	GsprecipD	GsprecipO	DWD	DWO	Location	Dog/Cat	Breed	Sex	Age	Length of time with shelter	Diet (dry/wet)	Animal condition	Notes
StoonC01	-110.563	8.5628	-102	-13.4	-128	-16.1	SPCA Saskatoon	Dog	German Shephard	M	1 yr 2 mo	08/27/16	dry	BAR	#37, Waffles
StoonC02	-114.738	6.07466	-102	-13.4	-128	-16.1	SPCA Saskatoon	Dog	Eng. Springer Span	M	2 yr	2016-08-10	dry	ear infection	#38, Max
StoonC03	-117.07	6.36004	-102	-13.4	-128	-16.1	SPCA Saskatoon	Dog	Golden Retriever Cross	F	7 mo	2016-09-09	dry	BAR	#52, Maggie
StoonC04	-110.901	7.29421	-102	-13.4	-128	-16.1	SPCA Saskatoon	Dog	Great Pyrenees	M	1 yr 7 mo	09/30/16	dry/wet	BAR	#62, Rex
StoonC05	-119.049	7.15442	-102	-13.4	-128	-16.1	SPCA Saskatoon	Dog	Lab Retriever Cross	M	1 yr 6 mo	2016-01-10	dry	BAR	#98, Buddy
StoonC06	-108.933	6.6884	-102	-13.4	-128	-16.1	SPCA Saskatoon	Dog	Bernese Mt. Cross	M	9 yr	2016-06-08	dry	ear infection	#75, Harley
PEIC01	-83.9224	10.661	-65	-9.3	-67	-10.3	PEI Humane Society	Dog	Terrier, Am. Pit Bull	F	2 yr	3 1/2 weeks	both	BCS 5/9	Willow
PEIC02	-90.0386	9.93849	-65	-9.3	-67	-10.3	PEI Humane Society	Dog	Lab mix	M	3 yr	1 mo	both	BCS 5/9	Daisy
PEIC03	-81.3881	11.857	-65	-9.3	-67	-10.3	PEI Humane Society	Dog	Lab mix	F	10 mo	7 days	both	BCS 5/9	Roo
PEIC04	-75.5904	11.3371	-65	-9.3	-67	-10.3	PEI Humane Society	Dog	Cockapoo	M	13.5 yr	1 hr	dry/table food	BCS 5/9	Peanutt
PEIC05	-88.0048	11.1645	-65	-9.3	-67	-10.3	PEI Humane Society	Dog	Lab/spaniel mix	M	9 mo	2 weeks	both	BCS 5/9	Timon
PEIC06	-93.9314	10.8532	-65	-9.3	-67	-10.3	PEI Humane Society	Dog	Lab/spaniel mix	M	9 mo	2 weeks	both	BCS 5/9	Pumbaa
PEIC07	-102.141	9.78183	-65	-9.3	-67	-10.3	PEI Humane Society	Dog	Beagle mix	F	4 yr	5 days	both	BCS 4/9	MJ
PEIC08	-80.9952	11.5069	-65	-9.3	-67	-10.3	PEI Humane Society	Dog	Shepard mix	F	3 yr	1 mo	both	BSC 5/9	Mya, fostered for 2 weeks, came back 6 days ago
PEIC09	-89.4968	9.99075	-65	-9.3	-67	-10.3	PEI Humane Society	Dog	Am. Pit bull	F		10 days	both	BSC 5/9	Choola
PEIC10	-104.754	9.8333	-65	-9.3	-67	-10.3	PEI Humane Society	Dog	Am. Foxhound mix	M	7 mo	1 day	both	BCS 4/9	Hunter
PEIC11	-82.7535	9.89866	-65	-9.3	-67	-10.3	PEI Humane Society	Dog	Am. Staff/Bullmastff	M	6 yr	4 day	both	BCS 5/9	Ryder
PEIC12	-82.6207	10.9234	-65	-9.3	-67	-10.3	PEI Humane Society	Dog	Mix border collie	F	2 yr	1 day	both	BCS 4/9	Storm
PEIC13	-91.7033	10.1269	-65	-9.3	-67	-10.3	PEI Humane Society	Dog	Bichon Frise	F	11 yr (?)	3 d	both	BCS 5/9	Zoey
PEIC14	-88.0531	10.8918	-65	-9.3	-67	-10.3	PEI Humane Society	Dog	Golden Retriever	M	11 yrs	2 day	both	BCS 4/9	Magley
PEIC15	-101.74	9.80697	-65	-9.3	-67	-10.3	PEI Humane Society	Dog	mix	M	2 mo	6 day	both	BCS 5/9	Oscar
EdmC01	-117.511	7.19354	-114	-14.5	-146	-19.3	Edmonton Humane Society	Dog	Labrador	F	1 1/2 yr	0	dry	Good
EdmC02	-119.834	7.05653	-114	-14.5	-146	-19.3	Edmonton Humane Society	Dog	Pitbull	M	M	1 day	Hypo dry	Good	87506
EdmC03	-108.938	7.72028	-114	-14.5	-146	-19.3	Edmonton Humane Society	Dog	Siberian Husky	M	1 y	0d	Royal Canin dry	healthy	98492
EdmC04	-112.6	8.89001	-114	-14.5	-146	-19.3	Edmonton Humane Society	Dog	Shihtzu X	M	3.5 yr	0d	dry	Good	98490
EdmC05	-107.56	7.69249	-114	-14.5	-146	-19.3	Edmonton Humane Society	Dog	Terrier X	F	6 yr	0d	dry	geriatric, healthy, dental disease	98491
EdmC06	-109.592	7.10455	-114	-14.5	-146	-19.3	Edmonton Humane Society	Dog	G. Shephard X	M	4 yr	0d	Royal Canin dry	Good	93551
EdmC07	-112.774	7.51211	-114	-14.5	-146	-19.3	Edmonton Humane Society	Dog	Golden Retriever	F	?	0d	dry	Good	99412
EdmC08	-103.954	8.21985	-114	-14.5	-146	-19.3	Edmonton Humane Society	Dog	Husky X	F	2 yr	0d	RCA dry	Good
EdmC09	-108.021	9.25549	-114	-14.5	-146	-19.3	Edmonton Humane Society	Dog	Newfoundland	F	1y 5m	1 d	Orijen dry	Healthy	99012
EdmC10	-98.2539	8.03611	-114	-14.5	-146	-19.3	Edmonton Humane Society	Dog	Shihtzu	M	2 yr	0d	RC adv H dry	good	99727
EdmC11	-120.432	6.80832	-114	-14.5	-146	-19.3	Edmonton Humane Society	Dog	Peke X	F	11 yr	?	dry	Good geriatric	99728
WhtHrsC01	-127.649	4.3681	-143	-18.7	-147	-18.9	Yukon Humane Society	Dog	Shephard X	M	9 yrs	2 months	Dry	Healthy	Dilton
WhtHrsC02	-118.333	5.93092	-143	-18.7	-147	-18.9	Yukon Humane Society	Dog	Husky X	M	3 yrs	2 months	Dry	Healthy	Mobey
WhtHrsC03	-125.388	5.35391	-143	-18.7	-147	-18.9	Yukon Humane Society	Dog	Husky X	M	1 year	3 weeks	Dry	Healthy	Bart
WhtHrsC04	-125.842	4.0328	-143	-18.7	-147	-18.9	Yukon Humane Society	Dog	Shephard X	F	5 months	1 week	Dry	Healthy	Kali
WnpgC01	-101.306	9.17575	-81	-10.8	-60	-6.8	Winnipeg Humane Society	Dog	Bichon Frise	F	8 year	7 days	mix	poor
WnpgC02	-101.712	7.43087	-81	-10.8	-60	-6.8	Winnipeg Humane Society	Dog	Shephard X	F	3 years	13 days	mix	healthy	382046
WnpgC03	-105.361	8.65821	-81	-10.8	-60	-6.8	Winnipeg Humane Society	Dog	Husky X	F	10 weeks	1 month	mix	healthy	381343
WnpgC04	-103.781	9.95871	-81	-10.8	-60	-6.8	Winnipeg Humane Society	Dog	Shephard X	M	~ 1 year	15 days	mix	healthy	381951
WnpgC05	-81.1648	10.072	-81	-10.8	-60	-6.8	Winnipeg Humane Society	Dog	Shephard	F	5 year		mix	healthy (3/5)
WnpgC06	-112.843	7.21474	-81	-10.8	-60	-6.8	Winnipeg Humane Society	Dog	Rottweiler X	F	~4 months	3 days	mix	healthy	383786
WnpgC07	-97.719	9.56791	-81	-10.8	-60	-6.8	Winnipeg Humane Society	Dog	chihuahua/pug	M	10 months		mix	(3/5)
WnpgC08	-107.606	6.4458	-81	-10.8	-60	-6.8	Winnipeg Humane Society	Dog	Shephard	M	2 years	15 days	mix	healthy
WnpgC09	-117.187	6.83739	-81	-10.8	-60	-6.8	Winnipeg Humane Society	Dog	Shephard X	F	10 weeks	9 days	mix	poor-> well
YknfC01	-114.936	6.65424	-133	-16.7	-132	-15.2	Yellowknife NWT SPCA	Dog	Rottweiler	M	2 years	1 day	dry	good	Q	Arrived to shelter April28/17, hair collected April 29, 2017. Found in Behchouo
YknfC02	-120.791	6.51661	-133	-16.7	-132	-15.2	Yellowknife NWT SPCA	Dog	Husky	M	~2 years	~2 years	dry	good	Duke	Arrived to shelter Nov 10, 2015, hair collected April 29, 2017. Found in Behchouo
YknfC03	-113.763	5.9623	-133	-16.7	-132	-15.2	Yellowknife NWT SPCA	Dog	Husky/collie X	F	2 yr	8 days	dry	good	Hazel	Arrived to shelter April 21, 2017, hair collected April 29, 2017. Found in Kugluktuk
YknfC04	-128.988	5.72369	-133	-16.7	-132	-15.2	Yellowknife NWT SPCA	Dog	Husky X	M	7 yr	1 day	dry	good	Sparky	Arrived April 28, 2017, hair collected April 29, 2017. Found in Gameti
YknfC05	-141.013	6.1363	-133	-16.7	-132	-15.2	Yellowknife NWT SPCA	Dog	Mal X	?	2 yr	5 months	dry	good	Shreddies	Arrived Dec 9, 2016. Found in Fort Simpson
YknfC06	-123.187	5.22549	-133	-16.7	-132	-15.2	Yellowknife NWT SPCA	Dog	Husky X	M	2 yr	3 months	dry	good	Michael	Arrived Sept 6, 2016. Found in Inuvik
YknfC07	-151.058	4.09524	-133	-16.7	-132	-15.2	Yellowknife NWT SPCA	Dog	Border collie X	M	5 months	1 day	dry	good	Mighty	Arrived April 28, 2017. Found in Behchouo
YknfC08	-116.083	5.95991	-133	-16.7	-132	-15.2	Yellowknife NWT SPCA	Dog	Husky X	M	2 yr	3 months	dry	good	Gregory	Arrived Sept 5, 2016. Found in Inuvik
YknfC09	-105.93	8.45939	-133	-16.7	-132	-15.2	Yellowknife NWT SPCA	Dog	German Shephard	M	12 yr	2 years	dry	slightly underweight, hindend paralyzed	Sucky	Arrived Dec 31, 2015. Found in lutseiue
YknfC10	-145.739	5.49955	-133	-16.7	-132	-15.2	Yellowknife NWT SPCA	Dog	Golden x Husky X Rotti	M	9 yrs	1 month	dry	good	Bing	Arrived April 4, 2017. Found in Inuvik
YknfC11	-129.778	6.45784	-133	-16.7	-132	-15.2	Yellowknife NWT SPCA	Dog	lab X	F	6 months	1 month	dry	good	Charlotte	Found in Yellowknife
YknfC12	-154.04	2.44587	-133	-16.7	-132	-15.2	Yellowknife NWT SPCA	Dog	Husky X	F	2 months	2 weeks	dry	good	Poppy	Arrived April 14, 2017. Found in Fort Simpson
YknfC13	-124.073	6.39938	-133	-16.7	-132	-15.2	Yellowknife NWT SPCA	Dog	Shep/Husky	F	2 years	3 months	dry	good	Kate	Arrived July 26, 2016. Found in Inuvik
YknfC14	-120.845	6.2753	-133	-16.7	-132	-15.2	Yellowknife NWT SPCA	Dog	German Shephard	M	1 1/2 years	1 month	dry	good	Oeey	Arrived April 13, 2017. Found in Behchouo
YknfC15	-125.223	5.19155	-133	-16.7	-132	-15.2	Yellowknife NWT SPCA	Dog	Husky	F	5 years	4 months	dry	good	Puf	Arrived Dec 30, 2016. Found in Dettah
YknfC16	-117.77	7.83016	-133	-16.7	-132	-15.2	Yellowknife NWT SPCA	Dog	Shep/Husky	F	2 years	4 months	dry	good	Shirley	Arrived July 26, 2016. Found in Inuvik
YknfC17	-130.753	6.14115	-133	-16.7	-132	-15.2	Yellowknife NWT SPCA	Dog	Husky	M	5 years	4 months	dry	good	Dwight	Arrived Dec 30, 2016. Found in Dettah
YknfC18	-119.624	7.08965	-133	-16.7	-132	-15.2	Yellowknife NWT SPCA	Dog	Shephard X	F	5.5 months	1 month	dry	good	Mermaid	Arrived April 6, 2017. Found in Behchouo
YknfC19	-118.486	6.33052	-133	-16.7	-132	-15.2	Yellowknife NWT SPCA	Dog	HuskyXG.S.H. Pointer	M	5 year	1 month	dry	good	Digger	Arrived Oct 13, 2016. Found in Inuvik
YknfC20	-139.013	5.07398	-133	-16.7	-132	-15.2	Yellowknife NWT SPCA	Dog	Husky	F	5 months	10 days	dry	good	Ursa	Arrived Nov 1, 2016. Found in Whati
YknfC21	-121.269	6.49562	-133	-16.7	-132	-15.2	Yellowknife NWT SPCA	Dog	Husky X	F	1 year	1 day	dry	good	Kona	Arrived April 28, 2017. Found in Behchouo
YknfC22	-123.7	6.80316	-133	-16.7	-132	-15.2	Yellowknife NWT SPCA	Dog	Collie/Lab X	F	8 years	7 months	dry	good	Lala	Arrived Aug 21, 2016. Found in Behchouo.
YknfC23	-125.793	5.27277	-133	-16.7	-132	-15.2	Yellowknife NWT SPCA	Dog	Shephard X	F	6 months	1 day	dry	good	Ariel/Princess	Arrived April 28, 2017. Found in Behchouo
YknfC24	-118.075	6.83634	-133	-16.7	-132	-15.2	Yellowknife NWT SPCA	Dog	Shephard X	M	2 years	3 months	dry	good	King Charles	Arrived Feb 13, 2017. Found in Dettah
YknfC25	-108.533	7.36724	-133	-16.7	-132	-15.2	Yellowknife NWT SPCA	Dog	Catahoula X	F	2.5 yr	1.5 months	dry	good	Marley Moore	Arrived March 22, 2017. Found in Hay River
YknfC26	-137.133	5.88298	-133	-16.7	-132	-15.2	Yellowknife NWT SPCA	Dog	Husky	M	1 year	1 month	dry	good	Slush	Arrived April 6, 2017. Found in Behchouo
WaC01	-104.64	8.53	-80	-10.8			Quincy Animal Shelter	Dog	lab/terrier X	F	1 year	?	dry	healthy		Arrived Nov 29, 2017
TenC01	-73.33	13.96	-40	-6.3	-28	-4.7	Brentwood, Tenessee	Dog	Corgi	F	5 years	?	?	?	Gracie	Arrived Nov 27, 2017
TenC02	-82.08	13.94	-40	-6.3	-28	-4.7	Brentwood, Tenessee	Dog	Corgi	F	3 years	?	?	?	Darcy	Arrived Nov 27, 2017
TenC03	-68.7	14.88	-40	-6.3	-28	-4.7	Brentwood, Tenessee	Dog	Corgi	F	3 years	?	?	?	Molly	Arrived Nov 27, 2017
TenC04	-93.45	14.56	-40	-6.3	-28	-4.7	Brentwood, Tenessee	Dog	Schnauser	F	9 years	?	?	?	Jude	Arrived Nov 27, 2017
TenC05	-69.83	13.51	-40	-6.3	-28	-4.7	Nashville, Tenessee	Dog	?	F	8 years	?	?	?	Sophie	Arrived Nov 27, 2017
StoonC07	-126.81	6.15	-102	-13.4	-128	-16.1	Saskatoon Pet	Saskatoon, Sask	Dog	Yellow Labrador	M	6 yr	6 yr in household	both	Cooper
NDC01	-105.22	7.86	-82	-10.9	-110	-14.4	Upham, North Dakota	Dog	chocolate Labrador	F	4 years	4 years	dry	healthy	Nali
NDC02	-94.79	7.21	-82	-10.9	-110	-14.4	Drake, North Dakota	Dog	Labrador	F	21 months	19 months	both	healthy	Millie
TXC01	-72.82	10.94	-32	-5.8			El Paso, Texas	Dog	pitbull x jindo	F	4 years	?	?		Zoey
TXC02	-63	11.92	-32	-5.8			El Paso, Texas	Dog	terrier x mini pinscher	F	3 years	?	?		Willow
StoonC08	-110.26	6.81	-102	-13.4	-128	-16.1	Borden, Sask	Dog	Rotti/Husky	M	3 yrs	NA	dry	good
StoonC09	-111.24	6.72	-102	-13.4	-128	-16.1	Borden, Sask	Dog	German Shephard	F	6 yrs	NA	dry	good
ORC01	-95.06	8.08	-85	-11.7	-115	-15.1	Humane Society of Central Oregon	Dog	Pointer cross	F	14 weeks	1 day	both	healthy		Arrived March 5, 2018
ORC02	-105.21	7.12	-85	-11.7	-115	-15.1	Humane Society of Central Oregon	Dog	Bulldog	F	3 years	3 days	both	5/9		Arrived March 5, 2018
ORC03	-97.44	6.58	-85	-11.7	-115	-15.1	Humane Society of Central Oregon	Dog	Shetland Sheepdog	M	13 years	0 days	unknown	3/9, poor		Arrived March 5, 2018
ORC04	-105.22	7.91	-85	-11.7	-115	-15.1	Humane Society of Central Oregon	Dog	Pitbull	F	1 year	1 day	unknown	3/9, poor		Arrived March 5, 2018
ORC05	-86.1	9.56	-85	-11.7	-115	-15.1	Humane Society of Central Oregon	Dog	Labrador retriever	M	2 years	1 week	combo	5/9		Arrived March 5, 2018
ORC06	-92.72	9.49	-85	-11.7	-115	-15.1	Humane Society of Central Oregon	Dog	Shepherd x Border collie	M	2 years	2 days (?)	dry	3/9		Arrived March 5, 2018
ORC07	-91.87	8.66	-85	-11.7	-115	-15.1	Humane Society of Central Oregon	Dog	Whippet Mix	F	1 1/2 years	4 days	dry	4/9		Arrived March 5, 2018
ORC08	-104.56	7.13	-85	-11.7	-115	-15.1	Humane Society of Central Oregon	Dog	pitbull	F	2 years	2 weeks	combo	4/9		Arrived March 5, 2018
ORC09	-111.32	8.35	-85	-11.7	-115	-15.1	Humane Society of Central Oregon	Dog	Pit mix	M	3 months	1 week	combo	5/9		Arrived March 5, 2018
ORC10	-97.6	7.8	-85	-11.7	-115	-15.1	Humane Society of Central Oregon	Dog	Shepherd mix	?	4 years	3 weeks	dry	5/9, healthy		Arrived March 5, 2018
ORC11	-112.48	7.41	-85	-11.7	-115	-15.1	Humane Society of Central Oregon	Dog	Pitbull Terrier	F	?	?	both	healthy		Arrived March 5, 2018
ORC12	-99.82	8.92	-85	-11.7	-115	-15.1	Humane Society of Central Oregon	Dog	Pointer cross	F	14 weeks	1 day	both	healthy		Arrived March 5, 2018
ORC13	-93.25	10.16	-85	-11.7	-115	-15.1	Humane Society of Central Oregon	Dog	mastiff mix	M	8 years	4 weeks	combo	5/9, geriatric		Arrived March 5, 2018
CAC01	-85.07	10.36	-35	-5.5	-65	-8.9	Ventura County Animal Shelter	Dog	Poodle X		7y	2 days	dry	healthy	118	Arrived May 2, 2018
CAC02	-74.36	10.65	-35	-5.5	-65	-8.9	Ventura County Animal Shelter	Dog	Chi mix	M	?	16	dry	healthy	95	Arrived May 2, 2018
CAC03	-71.2	11.27	-35	-5.5	-65	-8.9	Ventura County Animal Shelter	Dog	Chi X	M	5y	16	dry	healthy	96	Arrived May 2, 2018
CAC04	-76.75	10.68	-35	-5.5	-65	-8.9	Ventura County Animal Shelter	Dog	Pitbull mix	F	5y	4 days	dry	healthy	121	Arrived May 2, 2018
CAC05	-78.27	10.43	-35	-5.5	-65	-8.9	Ventura County Animal Shelter	Dog	G Shephard	M	7 months	7 days	dry	healthy	119	Arrived May 2, 2018
CAC06	-74.76	10.67	-35	-5.5	-65	-8.9	Ventura County Animal Shelter	Dog	poodle	M	10 mo	21 days	dry	healthy	115	Arrived May 2, 2018
CAC07	-67.55	12.08	-35	-5.5	-65	-8.9	Ventura County Animal Shelter	Dog	terrier x	M	3Y 1m	24	dry	healthy, fractured pelvis	260	Arrived May 2, 2018
CAC08	-79.65	10.01	-35	-5.5	-65	-8.9	Ventura County Animal Shelter	Dog	Poodle	M	5	1 day	dry	healthy	204	Arrived May 2, 2018
CAC09	-75.52	10.01	-35	-5.5	-65	-8.9	Ventura County Animal Shelter	Dog	Lab mix	F	5y 8m	20	dry	healthy	13	Arrived May 2, 2018
CAC10	-84.79	9.36	-35	-5.5	-65	-8.9	Ventura County Animal Shelter	Dog	Mastiff	F	6y 3m	79	both	blind, diabetes	1	Arrived May 2, 2018
CAC11	-77.87	8.88	-35	-5.5	-65	-8.9	Ventura County Animal Shelter	Dog	Pit mix	M	6y 10m	87	dry	healthy	80	Arrived May 2, 2018
CAC12	-81.92	10.94	-35	-5.5	-65	-8.9	Ventura County Animal Shelter	Dog	Pit mix	M	7y 3m	50	dry	healthy	76	Arrived May 2, 2018
CAC13	-64.81	12.2	-35	-5.5	-65	-8.9	Ventura County Animal Shelter	Dog	Norfolk	M	3	24days	dry	healthy	Rudy	Arrived May 2, 2018
CAC14	-70.54	11.82	-35	-5.5	-65	-8.9	Ventura County Animal Shelter	Dog	GSD	F	8y 9m	43days	dry	healthy	82	Arrived May 2, 2018
CAC15	-71.67	10.19	-35	-5.5	-65	-8.9	Ventura County Animal Shelter	Dog	Pit mix	F	8y 3m	3	dry	healthy	88	Arrived May 2, 2018
CAC16	-73.11	9.47	-35	-5.5	-65	-8.9	Ventura County Animal Shelter	Dog	Havanese X	M	3y 1m	2	both	healthy	Buddy	Arrived May 2, 2018
CAC17	-74.62	11.91	-35	-5.5	-65	-8.9	Ventura County Animal Shelter	Dog	poodle	M	3	2days	dry	healthy	35 #2	Arrived May 2, 2018
CAC18	-73.15	10.77	-35	-5.5	-65	-8.9	Ventura County Animal Shelter	Dog	poodle	M	3.5	2 days	dry	healthy	35 #1	Arrived May 2, 2018
CAC19	-76.94	11.81	-35	-5.5	-65	-8.9	Ventura County Animal Shelter	Dog	wheaton terr	M	2y	1 day	dry	healthy	22, shisui	Arrived May 2, 2018
CAC20	-72.05	11.5	-35	-5.5	-65	-8.9	Ventura County Animal Shelter	Dog	maltese/poodle	F	2	2days	dry	healthy	28, Biscuit	Arrived May 2, 2018
CAC21	-68.03	11.97	-35	-5.5	-65	-8.9	Ventura County Animal Shelter	Dog	Maltese	F	1	4 days	dry	healthy	110	Arrived May 2, 2018
CAC22	-76.02	9.83	-35	-5.5	-65	-8.9	Ventura County Animal Shelter	Dog	Parson/Beagle	F	8y	6mo	dry	healthy	40, Piper	Arrived May 2, 2018
CAC23	-80.42	10.07	-35	-5.5	-65	-8.9	Ventura County Animal Shelter	Dog		F	7	3 days	dry	healthy	45, Bella	Arrived May 2, 2018
CAC24	-77.15	10.18	-35	-5.5	-65	-8.9	Ventura County Animal Shelter	Dog	Chi X	F	7	3 days	dry	healthy	45, Paula	Arrived May 2, 2018
CAC25	-68.06	12.32	-35	-5.5	-65	-8.9	Ventura County Animal Shelter	Dog	Havanese	M	3	2days	dry	healthy	255	Arrived May 2, 2018
CAC26	-81.34	10.05	-35	-5.5	-65	-8.9	Ventura County Animal Shelter	Dog	Lab/Pit	F	9	17days	dry	healthy	27, Ethel	Arrived May 2, 2018
CAC27	-70.49	9.67	-35	-5.5	-65	-8.9	Ventura County Animal Shelter	Dog	Pit mix	M	5	224 days	dry	healthy	4, Dugui	Arrived May 2, 2018

## Sheet: cats-precip
Sample	2H	18O	GSPrecipD	GSPrecipO	DWD	DWO	Location	Dog/Cat	Breed	Sex	Age	Length of time with shelter	Diet (dry/wet)	Animal condition	Notes
StoonF01	-109.878	8.1723	-102	-13.4	-128	-16.1	SPCA Saskatoon	Cat	DSH	F	1 yr 2mo	08/26/16	both	BAR	#25, Clementine
StoonF02	-112.795	6.9624	-102	-13.4	-128	-16.1	SPCA Saskatoon	Cat	DSH	M	3 yr	2016-04-10	both	BAR	#16, SID
StoonF03	-99.7852	8.12258	-102	-13.4	-128	-16.1	SPCA Saskatoon	Cat	DSH	M	7 mo	09/30/16	both	BAR	#40, Graham
StoonF04	-113.534	7.43144	-102	-13.4	-128	-16.1	SPCA Saskatoon	Cat	DMH	F	4 mo	2016-07-10	both	BAR	#187, Henley
StoonF05	-112.049	7.2193	-102	-13.4	-128	-16.1	SPCA Saskatoon	Cat	DSH	F	3 yr	2016-06-09	both	BAR	#72 Dahlia
StoonF06	-109.458	7.75049	-102	-13.4	-128	-16.1	SPCA Saskatoon	Cat	DSH	M	2 yr	09/29/16	both	BAR	#87 Gaston
StoonF07	-106.139	7.82922	-102	-13.4	-128	-16.1	SPCA Saskatoon	Cat	DSH	M	6 mo	09/30/16	both	BAR	#48, Jekyll
StoonF08	-105.32	8.04468	-102	-13.4	-128	-16.1	SPCA Saskatoon	Cat	DSH	F	3 yr	2016-05-10	both	BAR	#51, Delores
StoonF09	-98.6084	8.96288	-102	-13.4	-128	-16.1	SPCA Saskatoon	Cat	DMH	M	4 yr	09/21/16	both	BAR	#49, Noah
StoonF10	-107.936	8.9231	-102	-13.4	-128	-16.1	SPCA Saskatoon	Cat	DMH	F	3 yr	08/23/16	both	mild uri	#53 Katie
PEIF01	-118.103	8.1491	-65	-9.3	-67	-10.3	PEI Humane Society	Cat	DSH	F	2 yr	1 day	both	BCS 4/9	Lot 16
PEIF02	-94.2278	10.4139	-65	-9.3	-67	-10.3	PEI Humane Society	Cat	DSH	F	10 yr	3 week	both	BCS 5/9	Lily
PEIF03	-90.8004	9.7949	-65	-9.3	-67	-10.3	PEI Humane Society	Cat	DSH		3 yr	1 day	both	BCS 5/9	Nikki
PEIF04	-96.1781	9.57612	-65	-9.3	-67	-10.3	PEI Humane Society	Cat	DSH	M		1 day	both	BCS 4/9	Mr. Big Longworth
PEIF05	-80.8532	11.1747	-65	-9.3	-67	-10.3	PEI Humane Society	Cat	DSH	F	2.5	1 day	wet	BCS 3/5	Katniss
PEIF06	-86.7949	10.1106	-65	-9.3	-67	-10.3	PEI Humane Society	Cat	DSH	F	9 yr	1 day	both	BCS 8/9	Hobu
PEIF07	-100.178	10.2722	-65	-9.3	-67	-10.3	PEI Humane Society	Cat	DMH	F	10 m (?)	4 hrs	both	BCS 3.5/9	Lalah
PEIF08	-90.4951	10.4139	-65	-9.3	-67	-10.3	PEI Humane Society	Cat	DMH	F	3 yr	1 day	both	BCS 4/9	Miss Pudge
PEIF09	-83.5762	9.33414	-65	-9.3	-67	-10.3	PEI Humane Society	Cat	DMH	M	3 yr	3 day	both	BCS 5/9	Walter
PEIF10	-82.8792	10.4454	-65	-9.3	-67	-10.3	PEI Humane Society	Cat	DSH	F	2 yr	1 day	both	BCS 4/9	Cora, Ginger, mommy
PEIF11	-88.6587	10.2407	-65	-9.3	-67	-10.3	PEI Humane Society	Cat	DSH		2 yr	4 day	both	BCS 5/9	Saby
PEIF12	-95.9045	10.0626	-65	-9.3	-67	-10.3	PEI Humane Society	Cat	DMH	M	1 yr	1 day	both	BCS 3.5/9	P. Harry
PEIF13	-93.0593	10.0095	-65	-9.3	-67	-10.3	PEI Humane Society	Cat	DSH	M	2.5 yr	2 day	both	BCS 5/9	Whiskey
PEIF14	-104.635	8.90156	-65	-9.3	-67	-10.3	PEI Humane Society	Cat	DSH	M	10 m	1 day	both	BCS 5/9	Wilbur
PEIF15	-100.578	9.61507	-65	-9.3	-67	-10.3	PEI Humane Society	Cat	DSH	F	7 yr	3 day	both	BCS 5/9	Jill
EdmF01	-110.611	6.58037	-114	-14.5	-146	-19.3	Edmonton Humane Society	Cat	DSH	M	1 yr	0d	dry	good	98760
EdmF02	-104.658	7.61624	-114	-14.5	-146	-19.3	Edmonton Humane Society	Cat	DSH	M	1 yr	0d	dry	good	98759
EdmF03	-147.001	7.93198	-114	-14.5	-146	-19.3	Edmonton Humane Society	Cat	DSH	F	3m	1d	RC dry	Healthy	98738
EdmF04	-110.52	6.59529	-114	-14.5	-146	-19.3	Edmonton Humane Society	Cat	DMH	F	4y	0d	dry	Good	98876
EdmF05	-108.849	7.56569	-114	-14.5	-146	-19.3	Edmonton Humane Society	Cat	DSH	M	1y	0d	dry	Good	99392
EdmF06	-130.015	8.55765	-114	-14.5	-146	-19.3	Edmonton Humane Society	Cat	DLH	F	10w	1d	RC dry/wet	Healthy, earmites	99010
EdmF07	-117.337	7.66679	-114	-14.5	-146	-19.3	Edmonton Humane Society	Cat	DLH	F	4yr	0d	dry	obese	98763
EdmF08	-114.132	7.92121	-114	-14.5	-146	-19.3	Edmonton Humane Society	Cat	DMH	M	2y	0d	RC dry	Good	98728
EdmF09	-114.617	7.74552	-114	-14.5	-146	-19.3	Edmonton Humane Society	Cat	DSH	M	1yr	0d	dry	Good	98761
EdmF10	-105.109	9.60015	-114	-14.5	-146	-19.3	Edmonton Humane Society	Cat	DSH	M	1.5yr	0d	dry	Good	98762
EdmF11	-101.479	8.70598	-114	-14.5	-146	-19.3	Edmonton Humane Society	Cat	DMH	M	2yr	0d	RCA dry	Fair, thin, earmites	98493
EdmF12	-115.167	7.08339	-114	-14.5	-146	-19.3	Edmonton Humane Society	Cat	DSH	F	2yr	0d	dry	healthy	98489
EdmF13	-104.057	9.78578	-114	-14.5	-146	-19.3	Edmonton Humane Society	Cat	DSH	F	7m	0d	dry	healthy	98488
EdmF14	-110.804	9.04078	-114	-14.5	-146	-19.3	Edmonton Humane Society	Cat	DSH	F	1yr	0d	dry/wet	Good	99383
EdmF15	-112.835	8.03308	-114	-14.5	-146	-19.3	Edmonton Humane Society	Cat	DSH	F	6m	0d	dry	Good
EdmF16	-117.396	7.46874	-114	-14.5	-146	-19.3	Edmonton Humane Society	Cat	Snowshoe	M	1.5yr	0	RC(A) dry	good
EdmF17	-118.834	6.83312	-114	-14.5	-146	-19.3	Edmonton Humane Society	Cat	DSH	?	6m	0d	dry	good
EdmF18	-107.736	8.54936	-114	-14.5	-146	-19.3	Edmonton Humane Society	Cat	DSH	F	2y	1d	RC dry	Healthy, pregnant	99008
WhtHrsF01	-114.354	7.91209	-143	-18.7	-147	-18.9	Yukon Humane Society	Cat	DLH	F	14	3 weeks	Dry	Overweight	Ester
WhtHrsF02	-110.038	6.60772	-143	-18.7	-147	-18.9	Yukon Humane Society	Cat	DLH	F	4 yrs	1.5 weeks	Dry	Healthy	Pookie
WhtHrsF03	-113.312	7.5773	-143	-18.7	-147	-18.9	Yukon Humane Society	Cat	DSH	F	2 yrs	3 months	Dry	Healthy	Roxy
WhtHrsF04	-116.198	5.71686	-143	-18.7	-147	-18.9	Yukon Humane Society	Cat	DSH	F	1.5 yrs	2 days	Dry	Healthy	Lil grey
WhtHrsF05	-129.248	7.45216	-143	-18.7	-147	-18.9	Yukon Humane Society	Cat	DSH	F	2 yrs	1 month	Dry	Healthy	Suzuki
WhtHrsF06	-106.3	5.19727	-143	-18.7	-147	-18.9	Yukon Humane Society	Cat	DSH	M	4 yrs	1 month	Dry	Healthy	Max
WhtHrsF07	-115.489	5.94227	-143	-18.7	-147	-18.9	Yukon Humane Society	Cat	DLH	M	11 months	4 months	Dry	Healthy	Jason
WhtHrsF08	-116.976	8.0828	-143	-18.7	-147	-18.9	Yukon Humane Society	Cat	DSH	F	11 years	3 weeks	Dry	Healthy	Mango
WhtHrsF09	-110.582	6.55136	-143	-18.7	-147	-18.9	Yukon Humane Society	Cat	DSH	F	4 years	1.5 weeks	Dry	Healthy	Ookie
WhtHrsF10	-127.715	5.3224	-143	-18.7	-147	-18.9	Yukon Humane Society	Cat	DSH	M	10 weeks	2 weeks	Dry	Healthy	007
WhtHrsF11	-128.846	6.9019	-143	-18.7	-147	-18.9	Yukon Humane Society	Cat	DLH	F	1 year	2 weeks	Dry	Healthy	Monna
WhtHrsF12	-131.979	6.795	-143	-18.7	-147	-18.9	Yukon Humane Society	Cat	DSH	F	10 weeks	2 weeks	Dry	Healthy	Edith
WhtHrsF13	-113.764	6.14779	-143	-18.7	-147	-18.9	Yukon Humane Society	Cat	DLH	M	2 years	1 week	Dry	Healthy	Mr. Big
WnpgF01	-101.613	11.5186	-81	-10.8	-60	-6.8	Winnipeg Humane Society	Cat	Siamese	M	9 month	-	mix	Healthy
WnpgF02	-101.789	10.5498	-81	-10.8	-60	-6.8	Winnipeg Humane Society	Cat	DSH	M	1 year	-	mix
WnpgF03	-114.459	9.26204	-81	-10.8	-60	-6.8	Winnipeg Humane Society	Cat	DSH	M	1 year	5 days	mix	Healthy
WnpgF04	-101.808	10.2034	-81	-10.8	-60	-6.8	Winnipeg Humane Society	Cat	DSH	F	~1 year	4 days	both	Healthy
WnpgF05	-101.749	12.5529	-81	-10.8	-60	-6.8	Winnipeg Humane Society	Cat	DSH	F	4 m, 3 w	9 days	both	Healthy	382180
WnpgF06	-98.9944	9.84451	-81	-10.8	-60	-6.8	Winnipeg Humane Society	Cat	DSH	F	~1 yr	6 days	both	Healthy	382321
WnpgF07	-91.1374	11.9612	-81	-10.8	-60	-6.8	Winnipeg Humane Society	Cat	DSH	F	~1 year	1 week	mix	Healthy	382456
WnpgF08	-98.4314	9.97946	-81	-10.8	-60	-6.8	Winnipeg Humane Society	Cat	DSH	F	~1 year	4 days	both	Healthy	382440
WnpgF09	-109.866	11.1135	-81	-10.8	-60	-6.8	Winnipeg Humane Society	Cat	DLH	M	~8 months	3 days	both	Healthy	382460
WnpgF10	-105.397	11.639	-81	-10.8	-60	-6.8	Winnipeg Humane Society	Cat	DSH	M	11 weeks	3 days	both	Healthy
WnpgF11	-100.663	10.1301	-81	-10.8	-60	-6.8	Winnipeg Humane Society	Cat	DSH	M	3 months	3 days	dry	Healthy	384139
WnpgF12	-100.465	10.3045	-81	-10.8	-60	-6.8	Winnipeg Humane Society	Cat	DSH	F	3 months	2 weeks	mix	Healthy
WnpgF13	-105.33	10.8453	-81	-10.8	-60	-6.8	Winnipeg Humane Society	Cat	DSH	F	3 m, 2 w	7 days	mix	Healthy	382413
WnpgF14	-90.3947	12.3902	-81	-10.8	-60	-6.8	Winnipeg Humane Society	Cat	DMH	F	8 months	2 weeks	dry	Healthy	376060
WnpgF15	-116.834	9.46951	-81	-10.8	-60	-6.8	Winnipeg Humane Society	Cat	DSH	M	4 months	4 days	mix	Healthy
WnpgF16	-86.4983	12.7145	-81	-10.8	-60	-6.8	Winnipeg Humane Society	Cat	DSH	F	2 months	10 weeks	mix	Healthy
WnpgF17	-96.6517	10.9152	-81	-10.8	-60	-6.8	Winnipeg Humane Society	Cat	DSH	F	1 yr	2 days	mix	Healthy	383796
WnpgF18	-90.2638	11.3172	-81	-10.8	-60	-6.8	Winnipeg Humane Society	Cat	DSH	F	1 year	1 week	mix	Healthy
WnpgF19	-83.6928	11.7683	-81	-10.8	-60	-6.8	Winnipeg Humane Society	Cat	DSH	M	6 months	5 months	mix	Healthy	381082
WnpgF20	-96.0981	12.7054	-81	-10.8	-60	-6.8	Winnipeg Humane Society	Cat	DSH	F	2 months	1 week	mix	Healthy	384462
WnpgF21	-69.2956	12.2666	-81	-10.8	-60	-6.8	Winnipeg Humane Society	Cat	DSH	F	10 months	2 weeks	mix	Healthy	385130
YknfF01	-101.889	8.91127	-133	-16.7	-132	-15.2	Yellowknife NWT SPCA	Cat	DSH	F	7 months	1 month	dry	good	Pinky	Arrived April 11, 2017. Found in Yellowknife
YknfF02	-105.277	7.94052	-133	-16.7	-132	-15.2	Yellowknife NWT SPCA	Cat	DSH	F	2 years	4 months	dry	good	Tindy	Arrived Jan 30, 2017. Found in Lutselke
YknfF03	-100.109	10.0082	-133	-16.7	-132	-15.2	Yellowknife NWT SPCA	Cat	Grey Persian	F	10 yrs	1 year	dry	good	Gitzel	Arrived March 19, 2016. Found in Yellowknife
YknfF04	-103.59	8.81898	-133	-16.7	-132	-15.2	Yellowknife NWT SPCA	Cat	DSH	M	1.5 years	2 months	dry	good	Grego	Arrived March 6, 2017. Found in Yellowknife
WaF01	-99.54	7.98	-80	-10.8			Quincy Animal Shelter	Cat	DSH Tabby	F	8 weeks	1 week	dry	healthy
WaF02	-128.6	8.55	-80	-10.8			Quincy Animal Shelter	Cat	DSH Tabby	F	8 weeks	1 week	dry	healthy
WaF03	-96.44	11.62	-80	-10.8			Quincy Animal Shelter	Cat	DSH Tabby	F	8 weeks	1 week	dry	healthy
WaF04	-111.96	8.52	-80	-10.8			Quincy Animal Shelter	Cat	DSH Tabby	M	8 weeks	1 week	dry	healthy
WaF05	-94.07	10.54	-80	-10.8			Quincy Animal Shelter	Cat	DSH Tabby	M	8 weeks	3 weeks	dry	healthy
WaF06	-110.17	8.56	-80	-10.8			Quincy Animal Shelter	Cat	DSH	M	8 weeks	3 weeks	dry	healthy
WaF07	-91.57	10.42	-80	-10.8			Quincy Animal Shelter	Cat	DLH Tabby	F	14 years	1 month	wet	health issues
TenF01	-87.04	13.36	-40	-6.3	-28	-4.7	Brentwood, Tenessee	Cat	?	M	?	?	?	?	Stoney	Arrived Nov 27, 2017
TenF02	-72.91	10.7	-40	-6.3	-28	-4.7	Brentwood, Tenessee	Cat	?	F	?	?	?	?	Phoebe	Arrived Nov 27, 2017
TenF03	-79	14.48	-40	-6.3	-28	-4.7	Brentwood, Tenessee	Cat	?	F	?	?	?	?	Zulu	Arrived Nov 27, 2017
TenF04	-70.45	14.18	-40	-6.3	-28	-4.7	Brentwood, Tenessee	Cat	?	M	?	?	?	?	Liam	Arrived Nov 27, 2017
StoonF11	-100.9	7.5	-102	-13.4	-128	-16.1	Saskatoon, Sask	Cat		M	15 yr	N/A	?	?	Garfield	Geoff's cat
NDF01	-90.83	9.39	-82	-10.9	-110	-14.4	Upham, North Dakota		Cat	DSH	M	3 years	3 years	both	healthy	Dixon
StoonF12	-102.77	7.4	-102	-13.4	-128	-16.1	Borden, Sask	Cat	DSH	M	2 yrs	2 yrs	dry and mice	good		Gail's cat
StoonF13	-102.01	7.64	-102	-13.4	-128	-16.1	Borden, Sask	Cat	Mane Coon	M	4 yrs	4 yrs	dry and mice	good		Gail's cat
ORF01	-80.17	9.58	-85	-11.7	-115	-15.1	Humane Society of Central Oregon		Cat	DSH	F	7 mo	1 day	both	4/9
ORF02	-94.51	10.39	-85	-11.7	-115	-15.1	Humane Society of Central Oregon		Cat	DSH	F	1 year?	1 week	both	5/9
ORF03	-86.97	9.51	-85	-11.7	-115	-15.1	Humane Society of Central Oregon		Cat	DSH	F	?	6 weeks	both	overweight
ORF04	-83.21	10.39	-85	-11.7	-115	-15.1	Humane Society of Central Oregon		Cat	DSH Tabby	F	2 months	2 days	both	5/9
ORF05	-78.75	9.15	-85	-11.7	-115	-15.1	Humane Society of Central Oregon		Cat	DSH	M	?	1 week	both	overweight, '6/9
ORF06	-86.63	8.38	-85	-11.7	-115	-15.1	Humane Society of Central Oregon		Cat	DMH	F	2 years	1 day	N/A	HBC
ORF07	-84.41	9.62	-85	-11.7	-115	-15.1	Humane Society of Central Oregon		Cat	DLH	F	6 mo	2 months	dry	healthy, '4/9
ORF08	-88.57	9.65	-85	-11.7	-115	-15.1	Humane Society of Central Oregon		Cat	DSH	M	3 years	1 week	combo	6/9
ORF09	-81.82	10.23	-85	-11.7	-115	-15.1	Humane Society of Central Oregon		Cat	DSH, Tabby	F	4 years	2 days	both	BCS=5/9
ORF10	-85.45	10.16	-85	-11.7	-115	-15.1	Humane Society of Central Oregon		Cat	DSH, Tabby	F	2 months	2 days	both	BCS=5/9
ORF11	-84.66	9.68	-85	-11.7	-115	-15.1	Humane Society of Central Oregon		Cat	DSH, Tabby	M	4	8 weeks	both	BCS=5/9
ORF12	-98.9	9.21	-85	-11.7	-115	-15.1	Humane Society of Central Oregon		Cat	DSH, Tabby	F	1 year	3 days	both	4/9
ORF13	-92.35	9.82	-85	-11.7	-115	-15.1	Humane Society of Central Oregon		Cat	DSH	?	13 year	1 day	unknown	poor, '4/9
ORF14	-86.32	9.72	-85	-11.7	-115	-15.1	Humane Society of Central Oregon		Cat	DSH-Tabby	F	4 years	2 days	both	BCS=5/9
CAF01	-78.33	10.35	-35	-5.5	-65	-8.9	Ventura County Animal Shelter		Cat					dry	healthy	Arrived May 2, 2018
CAF02	-66.63	10.67	-34	-4.5	-65	-8.9	Ventura County Animal Shelter		Cat	Tabby	M	1	7 months	dry	ICC/UTI	Arrived May 2, 2018

## Sheet: wild-cats-dogs
Sample ID	Delta 2H (‰)	Delta 18O (‰)	Location	State or Province	Country Code	Location	Age Class	Weight	Total Length	Tail Length	Sample	Sex	Cause of Death	cranial breadth	Date
Amur Tiger	-119.29	9.56	Orono	Ontario	Jungle Cat World
JWCougar	-94.11	10.69	Orono	Ontario	Jungle Cat World
white lion	-120.5	10.33	Orono	Ontario	Jungle Cat World
timber wolf	-113.22	9.13	Orono	Ontario	Jungle Cat World
Bobcat	-98.55	10.63	Orono	Ontario	Jungle Cat World
Nipawin cougar	-131	6.2	Nipawin	SK	Royal Saskatchewan Museum (https://royalsaskmuseum.ca/rsm/research/collections)
Cypress cougar	-135	7.2	Cypress Hills	SK	Royal Saskatchewan Museum
Saskatoon cougar	-99	8.4	Saskatoon	SK	Forestry Farm Park and Zoo
Coyote	-101	9.58	near Saskatoon	SK	Wild – roadkill
Wolf	-109	7.6	Saskatoon	SK	Forestry Farm Park and Zoo
red fox	-99	7.8	Orono	Ontario	Jungle Cat World
red fox	-126	6.39	Saskatoon	SK	Forestry Farm Park and Zoo		Kitten<1yr	11	60cm		Hair	unknown sex	Frozen
Cougar01_2019	-141.18	4.66		SK	Wild – salvaged from carcass		Adult >3yrs	165	209.9cm	81.9cm	Hair	M	snared	~20cm
Cougar02_2019	-138.32	6.92		SK	Wild – salvaged from carcass		Kitten <1yr	9	60cm		Hair	unknown sex	frozen
Cougar03_2019	-138.58	5.81		SK	Wild – salvaged from carcass										2019-02-05
Cougar04_2019	-124.9	5.86		SK	Wild – salvaged from carcass	Cypress hills (West Block)
Bobcat1	-60.39	16.16		AZ	Wild – salvaged from carcass			AZB0029613	Bobcat	Arizona
Bobcat2	-61.15	17.08		NM	Wild – salvaged from carcass			NMB0012166	Bobcat	New Mexico
Bobcat3	-55.49	15.34		NM	Wild – salvaged from carcass			NMB0012409	Bobcat	New Mexico
Bobcat4	-50.34	16.08		NM	Wild – salvaged from carcass			NMB0002736	Bobcat	New Mexico
Bobcat5	-68.04	15.86		NM	Wild – salvaged from carcass			NMB0012406	Bobcat	New Mexico
Bobcat6	-48.73	16.63		NM	Wild – salvaged from carcass			NMB0012664	Bobcat	New Mexico
Bobcat7	-65.52	16.26		NM	Wild – salvaged from carcass			NMB0012140	Bobcat	New Mexico
Bobcat8	-52.27	15.7		NM	Wild – salvaged from carcass			NMB0012152	Bobcat	New Mexico
Bobcat9	-63.23	16.25		NM	Wild – salvaged from carcass			NMB0012066	Bobcat	New Mexico
